# Supplementary material for: Age-Associated ALU Element Instability in White Blood Cells Is Linked to Lower Survival in Elderly Adults: A Preliminary Cohort Study
Source: PLoS One. 2017 Jan 6;12(1):e0169628. doi: 10.1371/journal.pone.0169628 (PMC5218400; doi:10.1371/journal.pone.0169628)
Supplement: S1 File — (XLSX) [file pone.0169628.s001.xlsx]

## Sheet: ALU-J_Sx content data
	Age-Group Comparisons					Tissue-Tissue Comparisons
WBCs		SMCs			WBCs		SMCs
Young Adults	Elderly Adults	Young Adults	Elderly Adults		Young Adults	Elderly Adults	Young Adults	Elderly Adults
0.646789	0.562357	0.525554	0.579625		0.746447	0.70268	0.525554	0.579625
0.746447	0.70268	0.725922	0.599276		0.909929	0.72252	0.882152	0.599276
0.846854	0.72252	0.882152	0.760015		0.962435	0.726116	0.902842	0.760015
0.909929	0.726116	0.902842	0.796637		0.986292	0.824019	0.903247	0.796637
0.962435	0.800822	0.903247	0.813205		0.998961	0.829982	0.915295	0.813205
0.986292	0.824019	0.915295	0.822534		1.01047	0.848753	0.940122	0.822534
0.998961	0.829982	0.940122	0.909907		1.01704	0.870952	1.02866	0.909907
1.01047	0.848753	1.02866	0.945801		1.1623	0.880506	1.10388	0.945801
1.01704	0.870952	1.10388	0.982821		1.25618	0.95689	1.39276	0.982821
1.04895	0.880506	1.20016	0.987123		1.29503	0.994652	1.47941	0.987123
1.11232	0.95689	1.39276	1.05602			1.10531		1.14378
1.1623	0.994652	1.47941	1.14378			1.15188		1.18496
1.25618	1.10531		1.18496			1.16371		1.22399
1.29503	1.10876		1.22399			1.2097		1.23362
	1.15188		1.23362			1.29606		1.24965
	1.16371		1.24965			1.39671		1.26438
	1.2097		1.26438			1.58186		1.26954
	1.29606		1.26954			2.01981		1.46038
	1.39671		1.46038			3.41169		1.51634
	1.58186		1.51634
	2.01981				*Only particpants with both WBC and SMC data were used for tissue-tissue comparisons
	3.41169

## Sheet: ALU-J_Sx melt data
	Peak Melting Temperatures					Mean Melting Peak Widths
WBCs		SMCs			WBCs		SMCs
Young Adults	Elderly Adults	Young Adults	Elderly Adults		Young Adults	Elderly Adults	Young Adults	Elderly Adults
77.9286	78.5385	75.6429	76.7812		5.14286	5.26923	3.8	3.93333
78	78.5833	77.3333	76.8333		5.58333	5.41667	3.9	3.9375
78.0833	78.7917	77.6154	76.8611		5.66667	5.625	3.96667	3.9375
78.2955	78.875	78.0357	76.875		5.875	5.75	4.1	3.97059
78.8636	79	78.5	76.875		5.91667	5.79167	4.35714	4
79.125	79.15	78.5	77.2353		6.25	5.79167	4.73077	4.02778
79.125	79.1667	78.5	77.2647		6.27273	5.91667	4.96429	4.05882
79.2083	79.2083	81	77.4231		6.32576	5.95833	7.5625	4.09375
79.25	79.2083	81.2778	77.4615		6.33333	6.08333	8.125	4.14286
79.2992	79.2083	81.2778	77.5		6.51705	6.33333	8.38889	4.16667
79.3636	79.25	81.5	77.8125		6.6	6.41667	8.5	4.17857
79.75	79.25	81.8125	77.875		7.04545	6.59091	8.55556	4.25
80.2	79.25		77.9062		7.25	6.72727		4.3
81.3889	79.6		77.9643		7.94444	6.9		4.5
	79.7727		78.0714			7.15		4.57692
	79.8		78.5			7.40909		4.65385
	79.8611		78.5667			7.5		4.83333
	79.8636		80.6875			7.64583		8.58333
	79.9792		81.0833			7.71389		9.11111
	80.1		81.1111			7.83333		9.75
	80.35					8.15
	81.5					8.3

## Sheet: All-cause survival data
	WBCs					SMCs
ALU-J/Sx content	Survival Time (Yrs)	Low ALU	High ALU		ALU-J/Sx content	Survival Time (Yrs)	Low ALU	High ALU
0.70268	1.19178	1			0.579625	1.87671	1
0.72252	2.26575	1			0.599276	4	0
0.726116	4	0			0.760015	4	0
0.824019	4	0			0.796637	4	0
0.829982	0.452055	1			0.813205	2.33699	1
0.848753	1.87671	1			0.822534	1.75342	1
0.870952	1.75342	1			0.909907	0.452055	1
0.880506	2.30959	1			0.945801	1.28219	1
0.95689	4	0			0.982821	4	0
0.994652	1.30411	1			0.987123	4	0
1.10531	4		0		1.14378	2.26575		1
1.15188	4		0		1.18496	4		0
1.16371	4		0		1.22399	2.57808		1
1.2097	2.93425		1		1.23362	4		0
1.29606	1.56164		1		1.24965	4		0
1.39671	2.57808		1		1.26438	2.93425		1
1.58186	4		0		1.26954	4		0
2.01981	4		0		1.46038	1.56712		1
3.41169	4		0		1.51634	1.29041		1
*Only particpants with both WBC and SMC data were used for tissue-tissue survival comparisons

## Sheet: CVD survival data
	WBCs					SMCs
ALU-J/Sx content	Survival Time (Yrs)	Low ALU	High ALU		ALU-J/Sx content	Survival Time (Yrs)	Low ALU	High ALU
0.72252	2.26575	1			0.599276	4	0
0.726116	4	0			0.760015	4	0
0.824019	4	0			0.796637	4	0
0.829982	0.452055	1			0.813205	2.33699	1
0.870952	1.75342	1			0.822534	1.75342	1
0.880506	2.30959	1			0.909907	0.452055	1
0.95689	4	0			0.982821	4	0
0.994652	1.30411	1			0.987123	4	0
1.10531	4		0		1.14378	2.26575		1
1.15188	4		0		1.18496	4		0
1.16371	4		0		1.22399	2.57808		1
1.2097	2.93425		1		1.23362	4		0
1.39671	2.57808		1		1.24965	4		0
1.58186	4		0		1.26438	2.93425		1
2.01981	4		0		1.26954	4		0
3.41169	4		0		1.51634	1.29041		1
*Particpants include those who died of CVD and those who survived as censured data
**Only particpants with both WBC and SMC data were used for tissue-tissue survival comparisons

## Sheet: Cancer survival data
	WBCs					SMCs
ALU-J/Sx content	Survival Time (Yrs)	Low ALU	High ALU		ALU-J/Sx content	Survival Time (Yrs)	Low ALU	High ALU
0.726116	4	0			0.579625	1.87671	1
0.824019	4	0			0.599276	4	0
0.848753	1.87671	1			0.760015	4	0
0.95689	4	0			0.796637	4	0
1.10531	4	0			0.982821	4	0
1.15188	4		0		0.987123	4		0
1.16371	4		0		1.18496	4		0
1.29606	1.56164		1		1.23362	4		0
1.58186	4		0		1.24965	4		0
2.01981	4		0		1.26954	4		0
3.41169	4		0		1.46038	1.56712		1
*Particpants include those who died of cancer and those who survived as censured data
**Only particpants with both WBC and SMC data were used for tissue-tissue survival comparisons

## Sheet: mTL data
WBCs		SMCs
Young Adults	Elderly Adults	Young Adults	Elderly Adults
7986.43	4811.82	13789.8	13757.7
7533.45	4822.56	12755.9	11472.7
5263.16	4848.93	15823.4	9640.42
7344.73	5171.67	13077.8	14234.8
7426.97	5257.82	14856	8702.42
4914.3	5263.44	14000.7	15125.1
6470.4	5322.74	19719	8333.66
6082.43	5354.31	11925.7	13305.6
7641.43	5527.66	15027.9	13047.8
7184.65	5530.13	15342.3	14363.2
6649.78	5787.96	13736.3	12222
6368.63	5909.72	13143.9	13411.2
6181.06	5978.81		13961.2
6063.67	6063.47		14436.5
	6268.73		10253.4
	6479.86		12738.9
	6856.69		10952.1
	7041.64		14447.1
	7076.45		12217
	7340.86		14284.3
	9339.56
	4955.57
*Two elderly participants for which we obtained ALU-J/Sx content data did not have acompanying mTL data
